# Supplementary material for: Effect of Alkali on the Microbial Community and Aroma Profile of Chinese Steamed Bread Prepared with Chinese Traditional Starter
Source: Foods. 2023 Feb 1;12(3):617. doi: 10.3390/foods12030617 (PMC9914934; doi:10.3390/foods12030617)
Supplement: Supplementary file 1 [file foods-12-00617-s001.zip]

Archive with 1 entries (1 files):
- foods-2145647-supplementary.pdf
